# Supplementary material for: Facile Fabrication of Diatomite-Supported ZIF-8 Composite for Solid-Phase Extraction of Benzodiazepines in Urine Samples Prior to High-Performance Liquid Chromatography
Source: Molecules. 2021 Aug 27;26(17):5209. doi: 10.3390/molecules26175209 (PMC8434582; doi:10.3390/molecules26175209)
Supplement: Supplementary file 1 [file molecules-26-05209-s001.zip]

Archive with 1 entries (1 files):
- molecules-1326746-supplementary.pdf
